# Supplementary material for: Peri-conceptional diet patterns and the risk of gestational diabetes mellitus in South Indian women
Source: Public Health Nutr. 2022 May 27;26(4):779–91. doi: 10.1017/S1368980022001288 (PMC10131144; doi:10.1017/S1368980022001288)
Supplement: Supplementary file 1 [file S1368980022001288sup.zip]

Archive with 2 entries (2 files):
- S1368980022001288sup001.pdf
- S1368980022001288sup002.docx
